# Supplementary material for: State of the Art and New Trends from the Second International StemNet Meeting
Source: Int J Mol Sci. 2024 Feb 13;25(4):2221. doi: 10.3390/ijms25042221 (PMC10889812; doi:10.3390/ijms25042221)
Supplement: Supplementary file 1 [file ijms-25-02221-s001.zip]

Archive with 1 entries (1 files):
- ijms-2867762-supplementary.pdf
